# Supplementary material for: Bird cestodes from Huinay (Comau Fjord), Chilean Patagonia: several species of the family Dilepididae (Platyhelminthes, Cyclophyllidea), with the erection of two new genera
Source: Zookeys. 2018 Nov 19;(797):1–18. doi: 10.3897/zookeys.797.28005 (PMC6255852; doi:10.3897/zookeys.797.28005)
Supplement: XML Treatment for Janinellia [file zookeys.797.28005-treatment1.xml]

<!DOCTYPE tp:taxon-treatment
  PUBLIC "-//TaxonX//DTD Taxonomic Treatment Publishing DTD v0 20100105//EN" "tax-treatment-NSO.dtd">
<tp:taxon-treatment xmlns:tp="http://www.plazi.org/taxpub"><tp:treatment-meta><kwd-group><label>Taxon classification</label><kwd><named-content xmlns:xlink="http://www.w3.org/1999/xlink" content-type="kingdom">Animalia</named-content></kwd><kwd><named-content xmlns:xlink="http://www.w3.org/1999/xlink" content-type="order">Cyclophyllidea</named-content></kwd><kwd><named-content xmlns:xlink="http://www.w3.org/1999/xlink" content-type="family">Dilepididae</named-content></kwd></kwd-group><mixed-citation publication-type="journal"><person-group><name><surname>Mariaux</surname><given-names>Jean</given-names></name><name><surname>Georgiev</surname><given-names>Boyko B.</given-names></name></person-group><article-title>Bird cestodes from Huinay (Comau Fjord), Chilean Patagonia: several species of the family <tp:taxon-name><tp:taxon-name-part taxon-name-part-type="family">Dilepididae</tp:taxon-name-part></tp:taxon-name> (<tp:taxon-name><tp:taxon-name-part taxon-name-part-type="phylum">Platyhelminthes</tp:taxon-name-part></tp:taxon-name>, <tp:taxon-name><tp:taxon-name-part taxon-name-part-type="order">Cyclophyllidea</tp:taxon-name-part></tp:taxon-name>), with the erection of two new genera</article-title><source>Zookeys</source><day>19</day><month>11</month><year>2018</year><volume>2018</volume><issue>797</issue><fpage>1</fpage><lpage>18</lpage><pub-id pub-id-type="doi">10.3897/zookeys.797.28005</pub-id></mixed-citation></tp:treatment-meta><tp:nomenclature><tp:taxon-name>
            <tp:taxon-name-part taxon-name-part-type="genus" reg="Janinellia">Janinellia</tp:taxon-name-part>
            <object-id xmlns:xlink="http://www.w3.org/1999/xlink" content-type="zoobank" xlink:type="simple">http://zoobank.org/0E3A0865-7B2B-4A17-AF2A-ADF1F9D880B8</object-id>
          </tp:taxon-name><tp:taxon-status xmlns:xlink="http://www.w3.org/1999/xlink" xlink:type="simple">gen. n.</tp:taxon-status></tp:nomenclature><tp:treatment-sec sec-type="type species" id="SECID0EYHAC"><title>Type species.</title><p><italic><tp:taxon-name><tp:taxon-name-part taxon-name-part-type="genus" reg="Janinellia">Janinellia</tp:taxon-name-part><tp:taxon-name-part taxon-name-part-type="species" reg="peebeehi">peebeehi</tp:taxon-name-part></tp:taxon-name></italic> sp. n. by original designation.</p></tp:treatment-sec><tp:treatment-sec sec-type="diagnosis" id="SECID0EJIAC"><title>Diagnosis.</title><p><tp:taxon-name><tp:taxon-name-part taxon-name-part-type="family">Dilepididae</tp:taxon-name-part></tp:taxon-name>, <tp:taxon-name><tp:taxon-name-part taxon-name-part-type="subfamily">Dilepidinae</tp:taxon-name-part></tp:taxon-name>. Body small to medium. Scolex without rostellum, apical structures consist of unarmed glandular pouch. Suckers weakly muscular. Genital pores irregularly alternating. Genital ducts passing between osmoregulatory canals. Cirrus sac weakly muscular, elongate. Cirrus unarmed. Vagina posterior to cirrus sac. Testes numerous, posterior, in one field. Uterus initially reticular. Parasite of South-American passerines (<tp:taxon-name><tp:taxon-name-part taxon-name-part-type="family">Tyrannidae</tp:taxon-name-part></tp:taxon-name>).</p></tp:treatment-sec><tp:treatment-sec sec-type="etymology" id="SECID0E3IAC"><title>Etymology.</title><p>The genus name (feminine) is dedicated to Prof. Janine N. Caira (Storrs, Connecticut, USA) in recognition of her remarkable and tireless action in favour of tapeworm systematics.</p></tp:treatment-sec><tp:treatment-sec sec-type="remarks" id="SECID0EBJAC"><title>Remarks.</title><p>Dilepidids with distinct but unarmed apical structures are known from various avian hosts, and are presently classified within several genera as synthesized by <xref ref-type="bibr" rid="B3">Bona (1994)</xref>. Their classification is difficult, as they are mostly known only from a few species (or even specimens) and show few distinctive characters. According to <xref ref-type="bibr" rid="B3">Bona (1994)</xref>, they are presently attributed to genera according to their apical glandular or muscular structures. Most of them can easily be differentiated from the material described above: <italic><tp:taxon-name><tp:taxon-name-part taxon-name-part-type="genus" reg="Cotylorhipis">Cotylorhipis</tp:taxon-name-part></tp:taxon-name></italic> Blanchard, 1909 because of its armed suckers; <italic><tp:taxon-name><tp:taxon-name-part taxon-name-part-type="genus" reg="Unciunia">Unciunia</tp:taxon-name-part></tp:taxon-name></italic> Skrjabin, 1914 because of its cirrus armament with a tuft of setae resembling those in the genus <italic><tp:taxon-name><tp:taxon-name-part taxon-name-part-type="genus" reg="Spiniglans">Spiniglans</tp:taxon-name-part></tp:taxon-name></italic> Yamaguti, 1959 (see <xref ref-type="bibr" rid="B22">Mariaux and Georgiev 2018</xref> for a recent discussion); <italic><tp:taxon-name><tp:taxon-name-part taxon-name-part-type="genus" reg="Ptilotolepis">Ptilotolepis</tp:taxon-name-part></tp:taxon-name></italic> Spasskii, 1969 because its genital ducts pass the osmoregulatory canals dorsally and egg capsules; <italic><tp:taxon-name><tp:taxon-name-part taxon-name-part-type="genus" reg="Platyscolex">Platyscolex</tp:taxon-name-part></tp:taxon-name></italic> Spasskaya, 1962 because its genital ducts are dorsal to the osmoregulatory canals, scolex shape, genital atrium structure and testis distribution; <italic><tp:taxon-name><tp:taxon-name-part taxon-name-part-type="genus" reg="Eburneotaenia">Eburneotaenia</tp:taxon-name-part></tp:taxon-name></italic> Bona, 1994 (see <xref ref-type="bibr" rid="B24">Mariaux and Vaucher 1991</xref> for description of its type and only species), and <italic><tp:taxon-name><tp:taxon-name-part taxon-name-part-type="genus" reg="Emberizotaenia">Emberizotaenia</tp:taxon-name-part></tp:taxon-name></italic> Spasskaya, 1970 because of the presence of an unarmed rudimentary rostellum in their apical apparatus (see <xref ref-type="bibr" rid="B10">Georgiev and Genov 1993</xref>; <xref ref-type="bibr" rid="B3">Bona 1994</xref>). Moreover all these groups are parasitic in very specific groups of birds and, with the exception of <italic><tp:taxon-name><tp:taxon-name-part taxon-name-part-type="genus" reg="Cotylorhipis">Cotylorhipis</tp:taxon-name-part></tp:taxon-name></italic> and <italic><tp:taxon-name><tp:taxon-name-part taxon-name-part-type="genus" reg="Unciunia">Unciunia</tp:taxon-name-part></tp:taxon-name></italic>, have never been recorded in South America. Our material is most similar to <italic><tp:taxon-name><tp:taxon-name-part taxon-name-part-type="genus" reg="Pseudochoanotaenia">Pseudochoanotaenia</tp:taxon-name-part></tp:taxon-name></italic> Burt, 1938. However, <italic><tp:taxon-name><tp:taxon-name-part taxon-name-part-type="genus" reg="Pseudochoanotaenia">Pseudochoanotaenia</tp:taxon-name-part></tp:taxon-name></italic> spp. are very small (up to 10 mm long) and our material is at least 2–3 times larger; they have a clear apical cavity in the glandular pouch which is lacking in our material; they have a short pyriform vagina <!--PageBreak-->versus a longer straight one in our specimens. Furthermore, <italic><tp:taxon-name><tp:taxon-name-part taxon-name-part-type="genus" reg="Pseudochoanotaenia">Pseudochoanotaenia</tp:taxon-name-part></tp:taxon-name></italic> is presently restricted to <tp:taxon-name><tp:taxon-name-part taxon-name-part-type="order">Apodiformes</tp:taxon-name-part></tp:taxon-name> and has never been reported from South America. In consequence, we consider the present material as belonging to a new genus.</p></tp:treatment-sec><ref-list><ref id="B3"><mixed-citation xmlns:xlink="http://www.w3.org/1999/xlink" xlink:type="simple"><person-group><name name-style="western"><surname>Bona</surname><given-names>FV</given-names></name></person-group> (<year>1994</year>) <article-title>Family <tp:taxon-name><tp:taxon-name-part taxon-name-part-type="family">Dilepididae</tp:taxon-name-part></tp:taxon-name> Railliet &amp; Henry, 1909</article-title> In: <person-group><name name-style="western"><surname>Khalil</surname><given-names>LF</given-names></name><name name-style="western"><surname>Jones</surname><given-names>A</given-names></name><name name-style="western"><surname>Bray</surname><given-names>RA</given-names></name></person-group> (<role>Eds</role>) <issue-title>Keys to the Cestode Parasites of Vertebrates.</issue-title><source>CAB International, Wallingford</source>, <fpage>443</fpage>–<lpage>554</lpage>.</mixed-citation></ref><ref id="B22"><mixed-citation xmlns:xlink="http://www.w3.org/1999/xlink" xlink:type="simple"><person-group><name name-style="western"><surname>Mariaux</surname><given-names>J</given-names></name><name name-style="western"><surname>Georgiev</surname><given-names>BB</given-names></name></person-group> (<year>2018</year>) <article-title>Seven new species of cestode parasites (<tp:taxon-name><tp:taxon-name-part taxon-name-part-type="subphylum">Neodermata</tp:taxon-name-part></tp:taxon-name>, <tp:taxon-name><tp:taxon-name-part taxon-name-part-type="phylum">Platyhelminthes</tp:taxon-name-part></tp:taxon-name>) from Australian birds.</article-title><source>European Journal of Taxonomy</source><volume>440</volume>: <fpage>1</fpage>–<lpage>42</lpage>. <ext-link xlink:type="simple" ext-link-type="doi" xlink:href="10.5852/ejt.2018.440">https://doi.org/10.5852/ejt.2018.440</ext-link></mixed-citation></ref><ref id="B24"><mixed-citation xmlns:xlink="http://www.w3.org/1999/xlink" xlink:type="simple"><person-group><name name-style="western"><surname>Mariaux</surname><given-names>J</given-names></name><name name-style="western"><surname>Vaucher</surname><given-names>C</given-names></name></person-group> (<year>1991</year>) <article-title>A new species of <italic><tp:taxon-name><tp:taxon-name-part taxon-name-part-type="genus">Staphylepis</tp:taxon-name-part></tp:taxon-name></italic> Spassky &amp; Oshmarin, 1954 (<tp:taxon-name><tp:taxon-name-part taxon-name-part-type="class">Cestoda</tp:taxon-name-part></tp:taxon-name>: <tp:taxon-name><tp:taxon-name-part taxon-name-part-type="family">Hymenolepididae</tp:taxon-name-part></tp:taxon-name>) found in West African nectariniid birds.</article-title><source>Revue suisse de Zoologie</source><volume>98</volume>: <fpage>261</fpage>–<lpage>268</lpage>. <ext-link xlink:type="simple" ext-link-type="doi" xlink:href="10.5962/bhl.part.79790">https://doi.org/10.5962/bhl.part.79790</ext-link></mixed-citation></ref><ref id="B10"><mixed-citation xmlns:xlink="http://www.w3.org/1999/xlink" xlink:type="simple"><person-group><name name-style="western"><surname>Georgiev</surname><given-names>BB</given-names></name><name name-style="western"><surname>Genov</surname><given-names>T</given-names></name></person-group> (<year>1993</year>) <italic><tp:taxon-name><tp:taxon-name-part taxon-name-part-type="genus">Ptilotolepis</tp:taxon-name-part><tp:taxon-name-part taxon-name-part-type="species">raymondi</tp:taxon-name-part></tp:taxon-name></italic> (Gigon et Beuret, 1991) comb. n. (<tp:taxon-name><tp:taxon-name-part taxon-name-part-type="order">Cyclophyllidea</tp:taxon-name-part></tp:taxon-name>, <tp:taxon-name><tp:taxon-name-part taxon-name-part-type="family">Dilepididae</tp:taxon-name-part></tp:taxon-name>): new geographical record and synonymy. Acta Parasitologica 38: 119–123.</mixed-citation></ref></ref-list></tp:taxon-treatment>
