# Supplementary material for: Bird cestodes from Huinay (Comau Fjord), Chilean Patagonia: several species of the family Dilepididae (Platyhelminthes, Cyclophyllidea), with the erection of two new genera
Source: Zookeys. 2018 Nov 19;(797):1–18. doi: 10.3897/zookeys.797.28005 (PMC6255852; doi:10.3897/zookeys.797.28005)
Supplement: XML Treatment for Janinellia peebeehi [file zookeys.797.28005-treatment2.xml]

<!DOCTYPE tp:taxon-treatment
  PUBLIC "-//TaxonX//DTD Taxonomic Treatment Publishing DTD v0 20100105//EN" "tax-treatment-NSO.dtd">
<tp:taxon-treatment xmlns:tp="http://www.plazi.org/taxpub"><tp:treatment-meta><kwd-group><label>Taxon classification</label><kwd><named-content xmlns:xlink="http://www.w3.org/1999/xlink" content-type="kingdom">Animalia</named-content></kwd><kwd><named-content xmlns:xlink="http://www.w3.org/1999/xlink" content-type="order">Cyclophyllidea</named-content></kwd><kwd><named-content xmlns:xlink="http://www.w3.org/1999/xlink" content-type="family">Dilepididae</named-content></kwd></kwd-group><mixed-citation publication-type="journal"><person-group><name><surname>Mariaux</surname><given-names>Jean</given-names></name><name><surname>Georgiev</surname><given-names>Boyko B.</given-names></name></person-group><article-title>Bird cestodes from Huinay (Comau Fjord), Chilean Patagonia: several species of the family <tp:taxon-name><tp:taxon-name-part taxon-name-part-type="family">Dilepididae</tp:taxon-name-part></tp:taxon-name> (<tp:taxon-name><tp:taxon-name-part taxon-name-part-type="phylum">Platyhelminthes</tp:taxon-name-part></tp:taxon-name>, <tp:taxon-name><tp:taxon-name-part taxon-name-part-type="order">Cyclophyllidea</tp:taxon-name-part></tp:taxon-name>), with the erection of two new genera</article-title><source>Zookeys</source><day>19</day><month>11</month><year>2018</year><volume>2018</volume><issue>797</issue><fpage>1</fpage><lpage>18</lpage><pub-id pub-id-type="doi">10.3897/zookeys.797.28005</pub-id></mixed-citation></tp:treatment-meta><tp:nomenclature><tp:taxon-name>
            <tp:taxon-name-part taxon-name-part-type="genus" reg="Janinellia">Janinellia</tp:taxon-name-part>
            <tp:taxon-name-part taxon-name-part-type="species" reg="peebeehi">peebeehi</tp:taxon-name-part>
            <object-id xmlns:xlink="http://www.w3.org/1999/xlink" content-type="zoobank" xlink:type="simple">http://zoobank.org/3D7F502C-EA02-4F1D-A45E-EEED2758FF59</object-id>
          </tp:taxon-name><tp:taxon-status xmlns:xlink="http://www.w3.org/1999/xlink" xlink:type="simple">sp. n.</tp:taxon-status><xref ref-type="fig" rid="F1">Figures 1–5</xref></tp:nomenclature><tp:treatment-sec sec-type="host" id="SECID0EGOAC"><title>Host:</title><p><italic><tp:taxon-name><tp:taxon-name-part taxon-name-part-type="genus" reg="Elaenia">Elaenia</tp:taxon-name-part><tp:taxon-name-part taxon-name-part-type="species" reg="chilensis">chilensis</tp:taxon-name-part></tp:taxon-name></italic> Hellmayr, 1927 (<tp:taxon-name><tp:taxon-name-part taxon-name-part-type="order">Passeriformes</tp:taxon-name-part></tp:taxon-name>, <tp:taxon-name><tp:taxon-name-part taxon-name-part-type="family">Tyrannidae</tp:taxon-name-part></tp:taxon-name>), Fio-fio, Chilean White-crested <tp:taxon-name><tp:taxon-name-part taxon-name-part-type="genus" reg="Elaenia">Elaenia</tp:taxon-name-part></tp:taxon-name>.</p></tp:treatment-sec><tp:treatment-sec sec-type="Prevalence" id="SECID0EHPAC"><title>Prevalence:</title><p>2/12 (16.7%).</p></tp:treatment-sec><tp:treatment-sec sec-type="Intensity" id="SECID0EMPAC"><title>Intensity:</title><p>1–2.</p></tp:treatment-sec><tp:treatment-sec sec-type="Site of infection" id="SECID0ERPAC"><title>Site of infection:</title><p>Small intestine.</p></tp:treatment-sec><tp:treatment-sec sec-type="Locality" id="SECID0EWPAC"><title>Locality:</title><p><abbrev xmlns:xlink="http://www.w3.org/1999/xlink" xlink:title="Huinay Scientific Field Station" id="ABBRID0E3PAC" xlink:type="simple">HSFS</abbrev>, Comau Fjord, Los Lagos region, Chile, <named-content xmlns:xlink="http://www.w3.org/1999/xlink" content-type="dwc:verbatimCoordinates" xlink:type="simple"><named-content content-type="geo-json" specific-use="{&#34;type&#34;:&#34;Point&#34;,&#34;coordinates&#34;:[-72.420000,-42.390000]}" id="NCID0EEAAE" xlink:type="simple">−42.39, −72.42</named-content></named-content>. Altitude 10–30 m. (Type locality).</p></tp:treatment-sec><tp:treatment-sec sec-type="Date" id="SECID0EJAAE"><title>Date:</title><p>29.11.2008 and 2.12.2008.</p></tp:treatment-sec><tp:treatment-sec sec-type="Specimens studied" id="SECID0EOAAE"><title>Specimens studied:</title><p>3 specimens. Holotype: <abbrev xmlns:xlink="http://www.w3.org/1999/xlink" xlink:title="Muséum d’Histoire Naturelle de Genève" id="ABBRID0EUAAE" xlink:type="simple">MHNG-PLAT</abbrev>-82292 (on slide). Paratypes: <abbrev xmlns:xlink="http://www.w3.org/1999/xlink" xlink:title="Muséum d’Histoire Naturelle de Genève" id="ABBRID0EYAAE" xlink:type="simple">MHNG-PLAT</abbrev>-120515; <abbrev xmlns:xlink="http://www.w3.org/1999/xlink" xlink:title="Muséum d’Histoire Naturelle de Genève" id="ABBRID0E3AAE" xlink:type="simple">MHNG-PLAT</abbrev>-82293 (2 specimens, on slides).</p></tp:treatment-sec><tp:treatment-sec sec-type="Hologenophore (genseq-2 COI)" id="SECID0EABAE"><title>Hologenophore (genseq-2 COI):</title><p><abbrev xmlns:xlink="http://www.w3.org/1999/xlink" xlink:title="Muséum d’Histoire Naturelle de Genève" id="ABBRID0EGBAE" xlink:type="simple">MHNG-PLAT</abbrev>-82292 [CHIL-002/C2] and <abbrev xmlns:xlink="http://www.w3.org/1999/xlink" xlink:title="Muséum d’Histoire Naturelle de Genève" id="ABBRID0EKBAE" xlink:type="simple">MHNG-PLAT</abbrev>-120515 [CHIL-038/C2]. Partial COI sequence, Genbank <ext-link xmlns:xlink="http://www.w3.org/1999/xlink" ext-link-type="gen" xlink:href="MH663460" xlink:type="simple">MH663460</ext-link> and <ext-link xmlns:xlink="http://www.w3.org/1999/xlink" ext-link-type="gen" xlink:href="MH663461" xlink:type="simple">MH663461</ext-link>.</p></tp:treatment-sec><tp:treatment-sec sec-type="etymology" id="SECID0EOBAE"><title>Etymology.</title><p>The species name phonetically reminds one of the acronyms of the NSF program that was sponsoring the project (Planet Biodiversity Inventory, PBI).</p></tp:treatment-sec><tp:treatment-sec sec-type="description" id="SECID0ETBAE"><title>Description.</title><p>Body of small to medium size, up to 34 mm long (inferred from fragmented specimen). Strobila with almost parallel margins, gradually expanding in posterior direction: immature, mature, pregravid and gravid proglottides up to 250, 550, 700 and 1025 wide, respectively. Maximum width achieved at level of early gravid proglottides. Most complete specimens consisting of up to 157 proglottides. Proglottides weakly craspedote, wider than long except for very last gravid ones, which can be up to twice longer than wide. Two pairs of osmoregulatory canals. Ventral canals up to 50 in diameter, with posterior transverse anastomosis in each proglottis. Dorsal ones up to 11 in diameter.</p><p>Scolex (Fig. <xref ref-type="fig" rid="F1">1</xref>) not clearly separated from neck, 210–295 (258, <italic>n</italic> = 3) wide at middle of suckers; anterior part of scolex conically tapering; apex may form pipette-like protrusion. Suckers weakly muscular, oval 110–137 × 82–105 (120 × 96, <italic>n</italic> = 12). Apical apparatus consisting of oval rostellar pouch, 127–142 × 65–75, thin-walled, densely filled with glandular tissue, reaching to level of middle to posterior half of suckers. No rostellum. Neck straight, 225–325 wide. Genital ducts passing between osmoregulatory canals. Genital pores at border of first third of lateral proglottis margin, often forming genital papilla, irregularly alternating. Genital atrium simple, inconspicuous, thin-walled, tubular, with infundibular orifice.</p><fig id="F1" position="float" orientation="portrait"><label>Figures 1–5.</label><caption><p><italic><tp:taxon-name><tp:taxon-name-part taxon-name-part-type="genus" reg="Janinellia">Janinellia</tp:taxon-name-part><tp:taxon-name-part taxon-name-part-type="species" reg="peebeehi">peebeehi</tp:taxon-name-part></tp:taxon-name></italic> gen. n., sp. n. <bold>1</bold> scolex <bold>2</bold> mature proglottis <bold>3</bold> cirrus sac <bold>4</bold> gravid proglottis <bold>5</bold> eggs. Scale bars: 50 µm (<bold>1</bold>), 100 µm (<bold>2, 4</bold>), 20 µm (<bold>3, 5</bold>).</p></caption><graphic xmlns:xlink="http://www.w3.org/1999/xlink" xlink:href="zookeys-797-001-g001.jpg" position="float" orientation="portrait" xlink:type="simple" id="oo_243353.jpg"/></fig><p>Testes 13–17 (14.8, <italic>n</italic> = 25) in number, disposed in two dense layers, forming a continuous field filling most of posterior two thirds of median field of proglottides; posterior, lateral and dorsal to vitellarium, overlapping posterior parts of ovary; in younger proglottides, testes may occupy most of dorsal parenchyma (Fig. <xref ref-type="fig" rid="F1">2</xref>); testes 75–100 (89, <italic>n</italic> = 15) in diameter. External vas deferens very developed, forming multiple coils at extremity of cirrus-sac, filling the antero-poral and central part of median field. Cirrus-sac 130–182 × 25–38 (157 × 32, <italic>n</italic> = 30), oblique, straight, thin-walled, reaching or crossing poral osmoregulatory canals. Internal vas deferens coiled, making several loops in proximal half of cirrus-sac (Fig. <xref ref-type="fig" rid="F1">3</xref>). Evaginated cirrus short (up to 44 long), almost cylindrical, thin, 8–9 in diameter at its basal part, slightly tapering distally; unarmed.</p><p>Vitellarium large, up to 130 wide, central, lobate, oval or bean-shaped. Ovary transversely-elongate, massive and multilobulate, with two poorly marked and slightly asymmetrical wings, occupying entire width of median field and up to 30–40% of proglottis length. Mehlis’ gland not distinct as glandular structure. Ootype central, just anterior to vitellarium. Seminal receptacle oval 45–58 × 35–45 when empty, up to 150 × 87 when full. Vagina posterior to cirrus-sac, straight, distally thin-walled, proximally bordered with a row of large, dense cells; distal part often dilated, sometimes filled with spermatozoa (Figs <xref ref-type="fig" rid="F1">2</xref>, <xref ref-type="fig" rid="F1">3</xref>).</p><p>Uterus initially as loose reticulated network, then becoming denser as eggs develop, overlapping osmoregulatory canals and filling most of proglottis, including part of lateral fields (Fig. <xref ref-type="fig" rid="F1">4</xref>). Embryophore thick, 37–42 × 30–38 (39.5 × 34.5, <italic>n</italic> = 25). Oncosphere 27–30 × 22–27 (28.5 × 24, <italic>n</italic> = 25). Embryonic hooks sub-equal: central pair 13–15 (14, <italic>n</italic> = 10) long, lateral pairs 13–15 (13.5, <italic>n</italic> = 12) long (Fig. <xref ref-type="fig" rid="F1">5</xref>).</p></tp:treatment-sec><tp:treatment-sec sec-type="remarks" id="SECID0EWEAE"><title>Remarks.</title><p>The new species is the type species of the newly erected monotypic genus <italic><tp:taxon-name><tp:taxon-name-part taxon-name-part-type="genus" reg="Janinellia">Janinellia</tp:taxon-name-part></tp:taxon-name></italic> gen. n.</p></tp:treatment-sec></tp:taxon-treatment>
