# Supplementary material for: Bird cestodes from Huinay (Comau Fjord), Chilean Patagonia: several species of the family Dilepididae (Platyhelminthes, Cyclophyllidea), with the erection of two new genera
Source: Zookeys. 2018 Nov 19;(797):1–18. doi: 10.3897/zookeys.797.28005 (PMC6255852; doi:10.3897/zookeys.797.28005)
Supplement: XML Treatment for Huinaylepis [file zookeys.797.28005-treatment3.xml]

<!DOCTYPE tp:taxon-treatment
  PUBLIC "-//TaxonX//DTD Taxonomic Treatment Publishing DTD v0 20100105//EN" "tax-treatment-NSO.dtd">
<tp:taxon-treatment xmlns:tp="http://www.plazi.org/taxpub"><tp:treatment-meta><kwd-group><label>Taxon classification</label><kwd><named-content xmlns:xlink="http://www.w3.org/1999/xlink" content-type="kingdom">Animalia</named-content></kwd><kwd><named-content xmlns:xlink="http://www.w3.org/1999/xlink" content-type="order">Cyclophyllidea</named-content></kwd><kwd><named-content xmlns:xlink="http://www.w3.org/1999/xlink" content-type="family">Dilepididae</named-content></kwd></kwd-group><mixed-citation publication-type="journal"><person-group><name><surname>Mariaux</surname><given-names>Jean</given-names></name><name><surname>Georgiev</surname><given-names>Boyko B.</given-names></name></person-group><article-title>Bird cestodes from Huinay (Comau Fjord), Chilean Patagonia: several species of the family <tp:taxon-name><tp:taxon-name-part taxon-name-part-type="family">Dilepididae</tp:taxon-name-part></tp:taxon-name> (<tp:taxon-name><tp:taxon-name-part taxon-name-part-type="phylum">Platyhelminthes</tp:taxon-name-part></tp:taxon-name>, <tp:taxon-name><tp:taxon-name-part taxon-name-part-type="order">Cyclophyllidea</tp:taxon-name-part></tp:taxon-name>), with the erection of two new genera</article-title><source>Zookeys</source><day>19</day><month>11</month><year>2018</year><volume>2018</volume><issue>797</issue><fpage>1</fpage><lpage>18</lpage><pub-id pub-id-type="doi">10.3897/zookeys.797.28005</pub-id></mixed-citation></tp:treatment-meta><tp:nomenclature><tp:taxon-name>
            <tp:taxon-name-part taxon-name-part-type="genus" reg="Huinaylepis">Huinaylepis</tp:taxon-name-part>
            <object-id xmlns:xlink="http://www.w3.org/1999/xlink" content-type="zoobank" xlink:type="simple">http://zoobank.org/01B1BC94-EB49-4A9F-A145-A1A9B41F4D28</object-id>
          </tp:taxon-name><tp:taxon-status xmlns:xlink="http://www.w3.org/1999/xlink" xlink:type="simple">gen. n.</tp:taxon-status></tp:nomenclature><tp:treatment-sec sec-type="type species" id="SECID0EGGAE"><title>Type species.</title><p><italic><tp:taxon-name><tp:taxon-name-part taxon-name-part-type="genus" reg="Huinaylepis">Huinaylepis</tp:taxon-name-part><tp:taxon-name-part taxon-name-part-type="species" reg="elegans">elegans</tp:taxon-name-part></tp:taxon-name></italic> sp. n. by original designation.</p></tp:treatment-sec><tp:treatment-sec sec-type="diagnosis" id="SECID0EXGAE"><title>Diagnosis.</title><p><tp:taxon-name><tp:taxon-name-part taxon-name-part-type="family">Dilepididae</tp:taxon-name-part></tp:taxon-name>, <tp:taxon-name><tp:taxon-name-part taxon-name-part-type="subfamily">Dilepidinae</tp:taxon-name-part></tp:taxon-name>. Small strobila. Rostellum armed with two rows of hooks with peculiar and irregular 2-1 alternation. Rostellar pouch glandular. Suckers armed on anterior half, with largest antero-central hooks and progressively shorter ones laterally. Genital pores irregularly alternating. Genital ducts dorsal to osmoregulatory canals. Cirrus sac reaching osmoregulatory canals. Cirrus armed with strong spines. Testes in one field extending bilaterally and often also anteriorly to form circle reaching anterior proglottis margin. Ovary small. Uterus labyrinthic. Parasite of South American passerines (<tp:taxon-name><tp:taxon-name-part taxon-name-part-type="family">Furnariidae</tp:taxon-name-part></tp:taxon-name>).</p></tp:treatment-sec><tp:treatment-sec sec-type="etymology" id="SECID0EKHAE"><title>Etymology.</title><p>The genus name (feminine) derives from the name of the locality and the Latin suffix –lepis (scales).</p></tp:treatment-sec><tp:treatment-sec sec-type="remarks" id="SECID0EPHAE"><title>Remarks.</title><p>Dilepidids with armed suckers, especially armed with true hooks and not merely spines, are very uncommon. The present material can only be compared <!--PageBreak-->with <italic><tp:taxon-name><tp:taxon-name-part taxon-name-part-type="genus" reg="Cotylorhipis">Cotylorhipis</tp:taxon-name-part></tp:taxon-name></italic> Blanchard, 1909, which is also found in South American furnariid birds. Although the general aspect of <italic><tp:taxon-name><tp:taxon-name-part taxon-name-part-type="genus" reg="Cotylorhipis">C.</tp:taxon-name-part><tp:taxon-name-part taxon-name-part-type="species" reg="furnarii">furnarii</tp:taxon-name-part></tp:taxon-name></italic> (Del Pont, 1906) and our specimens is similar because of the obvious sucker armament and despite an incomplete description of the former taxon [based on <xref ref-type="bibr" rid="B6">Del Pont (1906)</xref> as reported and completed in <xref ref-type="bibr" rid="B2">Blanchard (1909)</xref>], a number of characters easily separate them. <italic><tp:taxon-name><tp:taxon-name-part taxon-name-part-type="genus" reg="Cotylorhipis">Cotylorhipis</tp:taxon-name-part></tp:taxon-name></italic> specimens do not have any rostellum, their sucker armament is complete (all around the suckers circumference), and the testes never reach the anterior proglottis margin whereas our material shows an obvious armed rostellum in a large and distinctive rostellar pouch; sucker armament is restricted to the anterior half of suckers and testes are often far found anterior. Furthermore, the terminal gravid proglottides contain thousands of eggs and their length reaches up to 4–5 times their width in <italic><tp:taxon-name><tp:taxon-name-part taxon-name-part-type="genus" reg="Cotylorhipis">Cotylorhipis</tp:taxon-name-part></tp:taxon-name></italic>, while there are only a few hundreds of eggs and they are twice as long as wide in our specimens. These characters are sufficient to separate our material from <italic><tp:taxon-name><tp:taxon-name-part taxon-name-part-type="genus" reg="Cotylorhipis">Cotylorhipis</tp:taxon-name-part></tp:taxon-name></italic> and we propose to place it in the new genus <italic><tp:taxon-name><tp:taxon-name-part taxon-name-part-type="genus" reg="Huinaylepis">Huinaylepis</tp:taxon-name-part></tp:taxon-name></italic>. It is, however, very likely that <italic><tp:taxon-name><tp:taxon-name-part taxon-name-part-type="genus" reg="Cotylorhipis">Cotylorhipis</tp:taxon-name-part></tp:taxon-name></italic> and <italic><tp:taxon-name><tp:taxon-name-part taxon-name-part-type="genus" reg="Huinaylepis">Huinaylepis</tp:taxon-name-part></tp:taxon-name></italic> are closely related given the general appearance of their genital anatomy, presence of armed suckers, and shared host and geographical distribution.</p></tp:treatment-sec><ref-list><ref id="B6"><mixed-citation xmlns:xlink="http://www.w3.org/1999/xlink" xlink:type="simple"><person-group><name name-style="western"><surname>Del Pont</surname></name></person-group> (<year>1906</year>) <article-title>Sobre une nueva especie de <italic><tp:taxon-name><tp:taxon-name-part taxon-name-part-type="genus">Taenia</tp:taxon-name-part></tp:taxon-name></italic> (<italic><tp:taxon-name><tp:taxon-name-part taxon-name-part-type="genus">Taenia</tp:taxon-name-part><tp:taxon-name-part taxon-name-part-type="species">furnarii</tp:taxon-name-part></tp:taxon-name></italic>).</article-title><source>Anales del Circulo Médico Argentino</source><volume>29</volume>: <fpage>239</fpage>–<lpage>247</lpage>.</mixed-citation></ref><ref id="B2"><mixed-citation xmlns:xlink="http://www.w3.org/1999/xlink" xlink:type="simple"><person-group><name name-style="western"><surname>Blanchard</surname><given-names>R</given-names></name></person-group> (<year>1909</year>) <italic><tp:taxon-name><tp:taxon-name-part taxon-name-part-type="genus">Cotylorhipis</tp:taxon-name-part><tp:taxon-name-part taxon-name-part-type="species">furnarii</tp:taxon-name-part></tp:taxon-name></italic> (Del Pont) Nouveau genre de téniadés. Archives de Parasitologie 13: 477–482.</mixed-citation></ref></ref-list></tp:taxon-treatment>
