# Supplementary material for: Bird cestodes from Huinay (Comau Fjord), Chilean Patagonia: several species of the family Dilepididae (Platyhelminthes, Cyclophyllidea), with the erection of two new genera
Source: Zookeys. 2018 Nov 19;(797):1–18. doi: 10.3897/zookeys.797.28005 (PMC6255852; doi:10.3897/zookeys.797.28005)
Supplement: XML Treatment for Kintneria [file zookeys.797.28005-treatment5.xml]

<!DOCTYPE tp:taxon-treatment
  PUBLIC "-//TaxonX//DTD Taxonomic Treatment Publishing DTD v0 20100105//EN" "tax-treatment-NSO.dtd">
<tp:taxon-treatment xmlns:tp="http://www.plazi.org/taxpub"><tp:treatment-meta><kwd-group><label>Taxon classification</label><kwd><named-content xmlns:xlink="http://www.w3.org/1999/xlink" content-type="kingdom">Animalia</named-content></kwd><kwd><named-content xmlns:xlink="http://www.w3.org/1999/xlink" content-type="order">Cyclophyllidea</named-content></kwd><kwd><named-content xmlns:xlink="http://www.w3.org/1999/xlink" content-type="family">Dilepididae</named-content></kwd></kwd-group><mixed-citation publication-type="journal"><person-group><name><surname>Mariaux</surname><given-names>Jean</given-names></name><name><surname>Georgiev</surname><given-names>Boyko B.</given-names></name></person-group><article-title>Bird cestodes from Huinay (Comau Fjord), Chilean Patagonia: several species of the family <tp:taxon-name><tp:taxon-name-part taxon-name-part-type="family">Dilepididae</tp:taxon-name-part></tp:taxon-name> (<tp:taxon-name><tp:taxon-name-part taxon-name-part-type="phylum">Platyhelminthes</tp:taxon-name-part></tp:taxon-name>, <tp:taxon-name><tp:taxon-name-part taxon-name-part-type="order">Cyclophyllidea</tp:taxon-name-part></tp:taxon-name>), with the erection of two new genera</article-title><source>Zookeys</source><day>19</day><month>11</month><year>2018</year><volume>2018</volume><issue>797</issue><fpage>1</fpage><lpage>18</lpage><pub-id pub-id-type="doi">10.3897/zookeys.797.28005</pub-id></mixed-citation></tp:treatment-meta><tp:nomenclature><tp:taxon-name>
            <tp:taxon-name-part taxon-name-part-type="genus" reg="Kintneria">Kintneria</tp:taxon-name-part>
          </tp:taxon-name><tp:taxon-authority>(?) sp.</tp:taxon-authority><xref ref-type="fig" rid="F4">Figures 12–14</xref></tp:nomenclature><tp:treatment-sec sec-type="host" id="SECID0ES1AE"><title>Host:</title><p><italic><tp:taxon-name><tp:taxon-name-part taxon-name-part-type="genus" reg="Xolmis">Xolmis</tp:taxon-name-part><tp:taxon-name-part taxon-name-part-type="species" reg="pyrope">pyrope</tp:taxon-name-part></tp:taxon-name></italic> (Gmelin, 1789) (<tp:taxon-name><tp:taxon-name-part taxon-name-part-type="order">Passeriformes</tp:taxon-name-part></tp:taxon-name>, <tp:taxon-name><tp:taxon-name-part taxon-name-part-type="family">Tyrannidae</tp:taxon-name-part></tp:taxon-name>), Diucon, Fire-eyed Diucon.</p></tp:treatment-sec><tp:treatment-sec sec-type="Prevalence" id="SECID0EN2AE"><title>Prevalence:</title><p>1/1.</p></tp:treatment-sec><tp:treatment-sec sec-type="Intensity" id="SECID0ES2AE"><title>Intensity:</title><p>3 specimens.</p></tp:treatment-sec><tp:treatment-sec sec-type="Site of infection" id="SECID0EX2AE"><title>Site of infection:</title><p>Small intestine.</p></tp:treatment-sec><tp:treatment-sec sec-type="Locality" id="SECID0E32AE"><title>Locality:</title><p><abbrev xmlns:xlink="http://www.w3.org/1999/xlink" xlink:title="Huinay Scientific Field Station" id="ABBRID0EC3AE" xlink:type="simple">HSFS</abbrev>, Comau Fjord, Los Lagos region, Chile, <named-content xmlns:xlink="http://www.w3.org/1999/xlink" content-type="dwc:verbatimCoordinates" xlink:type="simple"><named-content content-type="geo-json" specific-use="{&#34;type&#34;:&#34;Point&#34;,&#34;coordinates&#34;:[-72.420000,-42.390000]}" id="NCID0EJ3AE" xlink:type="simple">−42.39, −72.42</named-content></named-content>. Altitude 10–30 m.</p></tp:treatment-sec><tp:treatment-sec sec-type="Date" id="SECID0EO3AE"><title>Date:</title><p>1.12.2008.</p></tp:treatment-sec><tp:treatment-sec sec-type="Specimens studied" id="SECID0ET3AE"><title>Specimens studied:</title><p><abbrev xmlns:xlink="http://www.w3.org/1999/xlink" xlink:title="Muséum d’Histoire Naturelle de Genève" id="ABBRID0EZ3AE" xlink:type="simple">MHNG-PLAT</abbrev>-87930.</p></tp:treatment-sec><tp:treatment-sec sec-type="Hologenophore (genseq-2 COI)" id="SECID0E43AE"><title>Hologenophore (genseq-2 COI):</title><p><abbrev xmlns:xlink="http://www.w3.org/1999/xlink" xlink:title="Muséum d’Histoire Naturelle de Genève" id="ABBRID0ED4AE" xlink:type="simple">MHNG-PLAT</abbrev>-87930 [CHIL-028/C2]. Partial COI sequence, Genbank <ext-link xmlns:xlink="http://www.w3.org/1999/xlink" ext-link-type="gen" xlink:href="MH663465" xlink:type="simple">MH663465</ext-link>.</p></tp:treatment-sec><tp:treatment-sec sec-type="description" id="SECID0EH4AE"><title>Partial description</title><p>(based on only a few available mature proglottides): Body of small size, largest specimen 12.8 mm long and maximum width 675 mm wide. Up to 86 proglottides observed (up to mature stage, no complete specimens available), wider than long, craspedote. Scolex 275–330 (<italic>n</italic> = 2) in diameter, bearing four elongated and rather weak unarmed suckers155–175 (164, <italic>n</italic> = 7) in diameter. Rostellar pouch 280–285 × 123–148 (<italic>n</italic> = 2) with dense posterior glandular zone. Rostellum large, 243–265 × 95–118 (<italic>n</italic> = 2) present, strongly muscular but with distinct central glandular zone (Fig. <xref ref-type="fig" rid="F4">12</xref>). Rostellar hooks 17–18 (<italic>n</italic> = 2) in number, in one row, 41–47 long (44.5, <italic>n</italic> = 17), with long handle (Fig. <xref ref-type="fig" rid="F4">13</xref>). Neck well marked 162–250 (206, <italic>n</italic> = 3) wide. Formation of proglottides distinct at 242–312 (277, <italic>n</italic> = 3) from posterior margin of suckers. Genital pores situated in first third of length of lateral proglottis margin, alternating irregularly in small series (i.e. 3, 2, 1, 3), up to 6 consecutive pores on same side observed. Ventral osmoregulatory canals connected posteriorly in each proglottis by transverse anastomosis. Genital ducts passing between osmoregulatory canals.</p><fig id="F4" position="float" orientation="portrait"><label>Figures 12–15.</label><caption><p><italic><tp:taxon-name><tp:taxon-name-part taxon-name-part-type="genus" reg="Kintneria">Kintneria</tp:taxon-name-part></tp:taxon-name></italic> (?) sp. <bold>12</bold> scolex <bold>13</bold> rostellar hooks <bold>14</bold> mature proglottis. <tp:taxon-name><tp:taxon-name-part taxon-name-part-type="family">Dilepididae</tp:taxon-name-part></tp:taxon-name> gen. sp. 2 <bold>15</bold> rostellar hooks. Scale bars: 100 µm (<bold>12, 14</bold>), 20 µm (<bold>13, 15</bold>).</p></caption><graphic xmlns:xlink="http://www.w3.org/1999/xlink" xlink:href="zookeys-797-001-g004.jpg" position="float" orientation="portrait" xlink:type="simple" id="oo_243360.jpg"/></fig><p>Testes 16–21 (18, <italic>n</italic> = 10) in number, situated in single posterior field, in 2–3 layers, not extending beyond osmoregulatory canals. External vas deferens coiled, forming compact aggregation. Cirrus sac thin-walled 139–168 × 30–36 (149 × 33, <italic>n</italic> = 7) extending past the osmoregulatory canals. Cirrus armed with very fine spines.</p><p>Vitellarium immediately anterior to testes field, central, slightly V-shaped. Ovary lobulated and elongate transversely, anterior (poorly visible in our material). Vagina in same plane as, and posterior to, cirrus sac; wide, straight, opening in simple genital <!--PageBreak-->atrium about 15 deep (Fig. <xref ref-type="fig" rid="F4">14</xref>). No gravid proglottides and no early uterine development visible.</p></tp:treatment-sec><tp:treatment-sec sec-type="remarks" id="SECID0EY6AE"><title>Remarks.</title><p>This material is likely to represent a new species. However a complete description is not possible without observations of the uterine development. Its generic position remains uncertain. According to <xref ref-type="bibr" rid="B3">Bona’s (1994)</xref> keys, it could belong to one of two very similar genera: <italic><tp:taxon-name><tp:taxon-name-part taxon-name-part-type="genus" reg="Monosertum">Monosertum</tp:taxon-name-part></tp:taxon-name></italic> Bona, 1994 or <italic><tp:taxon-name><tp:taxon-name-part taxon-name-part-type="genus" reg="Kintneria">Kintneria</tp:taxon-name-part></tp:taxon-name></italic> Spaskii, 1968, both parasitic in passerine birds. These genera differ from one another essentially by the structure of their uterus, with or without capsules, a character, which we cannot determine in the present material due to the lack of gravid proglottides. A few other diagnostic characters are given by <xref ref-type="bibr" rid="B3">Bona (1994)</xref>. Among them, the small size of the <!--PageBreak-->body of our specimens rather resembles <italic><tp:taxon-name><tp:taxon-name-part taxon-name-part-type="genus" reg="Monosertum">Monosertum</tp:taxon-name-part></tp:taxon-name></italic>; however, this character can often vary among species in many dilepidid genera. On the other hand, it corresponds to the diagnosis of <italic><tp:taxon-name><tp:taxon-name-part taxon-name-part-type="genus" reg="Kintneria">Kintneria</tp:taxon-name-part></tp:taxon-name></italic> because of its larger rostellar hooks, the ovary that doesn’t reach the anterior proglottis margin and its cirrus armament consisting of short spines. For these reasons, we consider that it most likely belongs to the genus <italic><tp:taxon-name><tp:taxon-name-part taxon-name-part-type="genus" reg="Kintneria">Kintneria</tp:taxon-name-part></tp:taxon-name></italic>. This genus was erected by <xref ref-type="bibr" rid="B37">Spasskii (1968)</xref> for a parasite of introduced European sparrows <italic><tp:taxon-name><tp:taxon-name-part taxon-name-part-type="genus" reg="Passer">Passer</tp:taxon-name-part><tp:taxon-name-part taxon-name-part-type="species" reg="domesticus">domesticus</tp:taxon-name-part></tp:taxon-name></italic> (L.) in North America. The type species of this genus was identified as <italic><tp:taxon-name><tp:taxon-name-part taxon-name-part-type="genus" reg="Choanotaenia">Choanotaenia</tp:taxon-name-part><tp:taxon-name-part taxon-name-part-type="species" reg="passerina">passerina</tp:taxon-name-part></tp:taxon-name></italic> (Fuhrmann, 1908) by <xref ref-type="bibr" rid="B18">Kintner (1938)</xref>. <xref ref-type="bibr" rid="B37">Spasskii (1968)</xref> considered it a distinct species, differing from the Palaearctic <italic><tp:taxon-name><tp:taxon-name-part taxon-name-part-type="genus" reg="Monopylidium">Monopylidium</tp:taxon-name-part><tp:taxon-name-part taxon-name-part-type="species" reg="passerinum">passerinum</tp:taxon-name-part></tp:taxon-name></italic> (Fuhrmann, 1908); he also placed it in the newly erected <tp:taxon-name><tp:taxon-name-part taxon-name-part-type="infraspecific-rank">subgenus</tp:taxon-name-part><tp:taxon-name-part taxon-name-part-type="subgenus" reg="Kintneria">Kintneria</tp:taxon-name-part></tp:taxon-name> Spasskii, 1968 within the genus <italic><tp:taxon-name><tp:taxon-name-part taxon-name-part-type="genus" reg="Monopylidium">Monopylidium</tp:taxon-name-part></tp:taxon-name></italic> as <tp:taxon-name><tp:taxon-name-part taxon-name-part-type="genus" reg="Monopylidium">M.</tp:taxon-name-part> (<tp:taxon-name-part taxon-name-part-type="subgenus" reg="Kintneria">Kintneria</tp:taxon-name-part>) <tp:taxon-name-part taxon-name-part-type="species" reg="capsulata">capsulata</tp:taxon-name-part></tp:taxon-name> Spasskii, 1968. <xref ref-type="bibr" rid="B3">Bona (1994)</xref> eventually elevated <italic><tp:taxon-name><tp:taxon-name-part taxon-name-part-type="genus" reg="Kintneria">Kintneria</tp:taxon-name-part></tp:taxon-name></italic> to the generic rank and its validity was accepted by <xref ref-type="bibr" rid="B23">Mariaux et al. (2017)</xref>. <italic><tp:taxon-name><tp:taxon-name-part taxon-name-part-type="genus" reg="Kintneria">Kintneria</tp:taxon-name-part></tp:taxon-name></italic> is known from the Nearctic and members of <italic><tp:taxon-name><tp:taxon-name-part taxon-name-part-type="genus" reg="Xolmis">Xolmis</tp:taxon-name-part></tp:taxon-name></italic> are restricted to the Neotropics; however, other tyrant-flycatchers are known to migrate between North and South America, suggesting that genera of avian cestodes may have rather Pan-American than restricted distributions. This is the first cestode ever reported from the genus <italic><tp:taxon-name><tp:taxon-name-part taxon-name-part-type="genus" reg="Xolmis">Xolmis</tp:taxon-name-part></tp:taxon-name></italic>.</p><p>To our knowledge the genus is monotypic and <italic><tp:taxon-name><tp:taxon-name-part taxon-name-part-type="genus" reg="Kintneria">K.</tp:taxon-name-part><tp:taxon-name-part taxon-name-part-type="species" reg="capsulata">capsulata</tp:taxon-name-part></tp:taxon-name></italic> can easily be separated from our material by its shorter rostellar hooks and longer cirrus sac. Thus, should the observation of gravid segments confirm the placement of the present material into <italic><tp:taxon-name><tp:taxon-name-part taxon-name-part-type="genus" reg="Kintneria">Kintneria</tp:taxon-name-part></tp:taxon-name></italic>, it would belong to a new species.</p><p>The two species belonging to the other similar genus, <italic><tp:taxon-name><tp:taxon-name-part taxon-name-part-type="genus" reg="Monosertum">Monosertum</tp:taxon-name-part><tp:taxon-name-part taxon-name-part-type="species" reg="parinum">parinum</tp:taxon-name-part></tp:taxon-name></italic> (Dujardin, 1845) and <italic><tp:taxon-name><tp:taxon-name-part taxon-name-part-type="genus" reg="Monosertum">M.</tp:taxon-name-part><tp:taxon-name-part taxon-name-part-type="species" reg="mariae">mariae</tp:taxon-name-part></tp:taxon-name></italic> (Mettrick, 1958), are known from European passerine birds only; furthermore, they are characterized by an osmoregulatory system forming a complicated reticular formation in the scolex and the neck (<xref ref-type="bibr" rid="B20">Komisarovas and Georgiev 2007</xref>). Such complicated network of osmoregulatory canals has not been observed in the present material.</p></tp:treatment-sec><ref-list><ref id="B3"><mixed-citation xmlns:xlink="http://www.w3.org/1999/xlink" xlink:type="simple"><person-group><name name-style="western"><surname>Bona</surname><given-names>FV</given-names></name></person-group> (<year>1994</year>) <article-title>Family <tp:taxon-name><tp:taxon-name-part taxon-name-part-type="family">Dilepididae</tp:taxon-name-part></tp:taxon-name> Railliet &amp; Henry, 1909</article-title> In: <person-group><name name-style="western"><surname>Khalil</surname><given-names>LF</given-names></name><name name-style="western"><surname>Jones</surname><given-names>A</given-names></name><name name-style="western"><surname>Bray</surname><given-names>RA</given-names></name></person-group> (<role>Eds</role>) <issue-title>Keys to the Cestode Parasites of Vertebrates.</issue-title><source>CAB International, Wallingford</source>, <fpage>443</fpage>–<lpage>554</lpage>.</mixed-citation></ref><ref id="B37"><mixed-citation xmlns:xlink="http://www.w3.org/1999/xlink" xlink:type="simple"><person-group><name name-style="western"><surname>Spasskii</surname><given-names>AA</given-names></name></person-group> (<year>1968</year>) A comparative-morphological and ecologo-geographical analysis of dilepidids of the genus <italic><tp:taxon-name><tp:taxon-name-part taxon-name-part-type="genus">Anomotaenia</tp:taxon-name-part></tp:taxon-name></italic> (<tp:taxon-name><tp:taxon-name-part taxon-name-part-type="class">Cestoda</tp:taxon-name-part></tp:taxon-name>: <tp:taxon-name><tp:taxon-name-part taxon-name-part-type="order">Cyclophyllidea</tp:taxon-name-part></tp:taxon-name>). Parazity Zhivotnykh i Rasteniy 4: 23–52 [in Russian].</mixed-citation></ref><ref id="B18"><mixed-citation xmlns:xlink="http://www.w3.org/1999/xlink" xlink:type="simple"><person-group><name name-style="western"><surname>Kintner</surname><given-names>KE</given-names></name></person-group> (<year>1938</year>) <article-title>Notes on the cestode parasites of English sparrows in Indiana.</article-title><source>Parasitology</source><volume>30</volume>: <fpage>347</fpage>–<lpage>357</lpage>. <ext-link xlink:type="simple" ext-link-type="doi" xlink:href="10.1017/S0031182000025920">https://doi.org/10.1017/S0031182000025920</ext-link></mixed-citation></ref><ref id="B23"><mixed-citation xmlns:xlink="http://www.w3.org/1999/xlink" xlink:type="simple"><person-group><name name-style="western"><surname>Mariaux</surname><given-names>J</given-names></name><name name-style="western"><surname>Tkach</surname><given-names>V</given-names></name><name name-style="western"><surname>Vasileva</surname><given-names>G</given-names></name><name name-style="western"><surname>Waeschenbach</surname><given-names>A</given-names></name><name name-style="western"><surname>Beveridge</surname><given-names>I</given-names></name><name name-style="western"><surname>Dimitrova</surname><given-names>Y</given-names></name><name name-style="western"><surname>Haukisalmi</surname><given-names>V</given-names></name><name name-style="western"><surname>Greiman</surname><given-names>S</given-names></name><name name-style="western"><surname>Littlewood</surname><given-names>D</given-names></name><name name-style="western"><surname>Makarikov</surname><given-names>AA</given-names></name><name name-style="western"><surname>Philips</surname><given-names>A</given-names></name><name name-style="western"><surname>Razafiarisolo</surname><given-names>T</given-names></name><name name-style="western"><surname>Widmer</surname><given-names>V</given-names></name><name name-style="western"><surname>Georgiev</surname><given-names>B</given-names></name></person-group> (<year>2017</year>) <article-title><tp:taxon-name><tp:taxon-name-part taxon-name-part-type="order">Cyclophyllidea</tp:taxon-name-part></tp:taxon-name> van Beneden in Braun, 1900.</article-title><source>University of Kansas, Natural History Museum, Special Publication</source><volume>25</volume>: <fpage>77</fpage>–<lpage>148</lpage>. <ext-link xlink:type="simple" ext-link-type="uri" xlink:href="http://hdl.handle.net/1808/24421">http://hdl.handle.net/1808/24421</ext-link></mixed-citation></ref><ref id="B20"><mixed-citation xmlns:xlink="http://www.w3.org/1999/xlink" xlink:type="simple"><person-group><name name-style="western"><surname>Komisarovas</surname><given-names>J</given-names></name><name name-style="western"><surname>Georgiev</surname><given-names>BB</given-names></name></person-group> (<year>2007</year>) <article-title>Redescriptions of <italic><tp:taxon-name><tp:taxon-name-part taxon-name-part-type="genus">Monosertum</tp:taxon-name-part><tp:taxon-name-part taxon-name-part-type="species">parinum</tp:taxon-name-part></tp:taxon-name></italic> (Dujardin, 1845) and <italic><tp:taxon-name><tp:taxon-name-part taxon-name-part-type="genus">M.</tp:taxon-name-part><tp:taxon-name-part taxon-name-part-type="species">mariae</tp:taxon-name-part></tp:taxon-name></italic> (Mettrick, 1958) n. comb. from European passerine birds, with an amended generic diagnosis of <italic><tp:taxon-name><tp:taxon-name-part taxon-name-part-type="genus">Monosertum</tp:taxon-name-part></tp:taxon-name></italic> Bona, 1994 (<tp:taxon-name><tp:taxon-name-part taxon-name-part-type="class">Cestoda</tp:taxon-name-part></tp:taxon-name>: <tp:taxon-name><tp:taxon-name-part taxon-name-part-type="family">Dilepididae</tp:taxon-name-part></tp:taxon-name>).</article-title><source>Systematic Parasitology</source><volume>66</volume>: <fpage>43</fpage>–<lpage>53</lpage>. <ext-link xlink:type="simple" ext-link-type="doi" xlink:href="10.1007/s11230-006-9055-5">https://doi.org/10.1007/s11230-006-9055-5</ext-link></mixed-citation></ref></ref-list></tp:taxon-treatment>
